# Supplementary material for: Evaluation of hirst-type spore trap to monitor environmental fungal load in hospital
Source: PLoS One. 2017 May 9;12(5):e0177263. doi: 10.1371/journal.pone.0177263 (PMC5423681; doi:10.1371/journal.pone.0177263)
Supplement: S1 Table — (XLSX) [file pone.0177263.s001.xlsx]

## Sheet: Results
Day	Hour	Weather	Temperature (°C)	Hygrometry (%)	Rainfall (mm/h)	Wind speed (km/h)	Total Fungal Load (cfu/m3)	A. fumigatus (cfu/m3)	A. versicolor (cfu/m3)	A. glaucus (cfu/m3)	A. flavus (cfu/m3)	A.candidus (cfu/m3)
2013-10-23	12	Variable	18.6	81	0	4	130	10	10	0	0	0
2013-10-23	14	Variable	20.9	71	0	7	300	10	0	0	0	0
2013-10-24	8	Overcast	14.1	90	0	4	50	10	0	0	0	0
2013-10-24	13	Overcast	14.5	85	0	6	90	0	0	10	0	0
2013-10-25	12	Variable	21.8	56	0	28	170	0	0	0	0	0
2013-10-25	15	Variable	23	55	0	31	50	0	0	0	0	0
2013-10-28	10	Sun	20.6	54	0	31	150	0	0	0	0	0
2013-10-28	14	Sun	23.3	48	0	33	160	0	0	0	0	0
2013-10-29	10	Sun	12.4	84	0	6	230	0	0	0	0	0
2013-10-29	14	Sun	16.4	51	0	11	40	0	0	0	0	0
2013-10-30	9	Sun	9.7	76	0	19	140	0	0	0	0	0
2013-10-30	15	Sun	14.2	50	0	24	220	10	0	0	0	0
2013-10-31	9	Sun	5.1	94	0	2	260	20	10	0	10	0
2013-10-31	15	Sun	11	73	0	9	90	10	0	0	0	0
2013-11-04	10	Rain	9.9	83	0.2	35	120	0	0	0	0	0
2013-11-04	15	Overcast	12.2	80	0	31	80	0	0	0	0	0
2013-11-05	10	Overcast	7.6	79	0	6	50	0	0	0	0	0
2013-11-05	15	Overcast	8.3	83	0	13	110	10	0	0	0	0
2013-11-06	9	Sun	11.6	93	0	6	200	0	10	0	0	0
2013-11-06	14	Sun	18.3	66	0	7	110	10	0	0	0	0
2013-11-07	9	Overcast	13.3	89	0	6	175	0	0	10	0	0
2013-11-07	14	Overcast	19.2	63	0	2	125	0	0	0	0	0
Day	Hour	Weather	Temperature (°C)	Hygrometry (%)	Rainfall (mm/h)	Wind speed (km/h)	Total Fungal Load (cfu/m3)	A. fumigatus (cfu/m3)	A. versicolor (cfu/m3)	A. glaucus (cfu/m3)	A. flavus (cfu/m3)	A.candidus (cfu/m3)
2013-11-08	10	Overcast	14.4	85	0	0	120	0	10	10	0	0
2013-11-08	14	Overcast	19.2	63	0	2	540	0	10	0	0	0
2013-11-12	12	Sun	5.6	72	0	11	40	0	0	0	0	0
2013-11-12	14	Sun	7.1	67	0	9	70	0	0	0	0	0
2013-11-13	9	Overcast	7.1	77	0	24	30	10	0	0	0	0
2013-11-13	15	Overcast	9.3	65	0	19	60	0	0	0	0	0
2013-11-14	9	Overcast	6.3	90	0	2	30	0	0	0	0	10
2013-11-14	14	Overcast	9.6	51	0	6	30	0	0	0	0	0
2013-11-15	11	Overcast	5.7	78	0	24	20	0	0	0	0	0
2013-11-15	15	Overcast	7.7	67	0	26	30	0	0	0	0	0
2013-11-18	9	Overcast	2.4	97	0	2	10	0	0	0	0	0
2013-11-18	14	Overcast	5.7	88	0	6	30	10	0	0	0	0
2013-11-19	10	Overcast	5.9	90	0	13	40	0	0	10	0	10
2013-11-19	15	Rain	5	90	3	17	20	10	0	0	0	0
2013-11-20	9	Snow	0.7	95	2	2	10	0	0	0	0	0
2013-11-20	14	Rain	2.9	88	0.6	24	50	0	0	0	0	0
